# Supplementary material for: Breakthrough SARS-CoV-2 Infections after Vaccination in North Carolina
Source: Vaccines (Basel). 2022 Nov 13;10(11):1922. doi: 10.3390/vaccines10111922 (PMC9695352; doi:10.3390/vaccines10111922)
Supplement: Supplementary file 1 [file vaccines-10-01922-s001.zip]

Archive with 1 entries (1 files):
- vaccines-1982504-supplementary.pdf
